# Supplementary material for: Lactiplantibacillus plantarum LPJZ-658 Improves Non-Alcoholic Steatohepatitis by Modulating Bile Acid Metabolism and Gut Microbiota in Mice
Source: Int J Mol Sci. 2023 Sep 12;24(18):13997. doi: 10.3390/ijms241813997 (PMC10531215; doi:10.3390/ijms241813997)
Supplement: Supplementary file 1 [file ijms-24-13997-s001.zip]

Archive with 1 entries (1 files):
- ijms-2586433-supplementary.pdf
